# Supplementary material for: Systemic inflammation alters the neuroinflammatory response: a prospective clinical trial in traumatic brain injury
Source: J Neuroinflammation. 2021 Sep 25;18:221. doi: 10.1186/s12974-021-02264-2 (PMC8464153; doi:10.1186/s12974-021-02264-2)
Supplement: Supplementary file 5 — Additional file 5. Title of data: Coefficients and p-values of mixed models. Description of data: There are 12 sheets, with coefficients and p-values of mixed models corresponding to each of Figures 3-4 A-B and Additional file 6. In the 6 sheets containing coefficients, maximum and minimum coefficients for every variable are highlighted at the bottom. Theoretical equivalent increments required in other variables than infection to change their respective concentrations of cytokines with maximum or minimum coefficients by the same amount as a change from 0 to 1 in “infection” are shown. Furthermore, theoretical equivalent increments required in other variables than infection to change the concentrations of cytokines with maximum or minimum infection coefficients by the same amount as a change from 0 to 1 in “infection” are shown. The remaining 6 sheets contain p-values of coefficients of linear mixed effect models. Significant values at p < 0.05 were marked with an asterisk in Figures 3-4 A-B. [file 12974_2021_2264_MOESM5_ESM.xlsx]

## Sheet: Fig 3A - coefficients
Cytokine	Time	A_cytokine	CRP	WCC	Temp	Infection	rhIl1ra
MD_EGF	-0.0062751575438257	-0.558230407568964	0.00286189599402224	0.0248982829136759	-0.183936638420899	-0.0620070362977776	-2.51359846700855
MD_Eotaxin	-0.00196554388978496	0.185233670960922	-0.000462630963281965	0.0365455297150205	0.0855521656817824	-0.030598496038407	0.0448436195777263
MD_FGF.2	-0.0136843316493568	-0.406886631035821	-0.000976039712686682	0.0903652184870525	0.0902516900150197	-0.360280032148185	-0.0865399050103586
MD_FLT.3.ligand	-0.00661204396113769	-0.103359385567766	0.00206787220380568	0.0292777839804838	-0.0575276970391945	0.504995443930305	1.31657293762346
MD_Fractalkine	-0.00797632592552678	0.117167324075112	-0.000615318043847817	0.0175027719847287	0.121743094379217	-0.214836935142688	0.835904800844244
MD_G.CSF	-0.0266359487895871	0.190379414298129	0.00220703128690198	0.0295987545968597	0.0943253674311591	0.772624674956016	0.845477879248662
MD_GM.CSF	-0.00617242619548999	0.0368953222981965	-0.000119391504910699	0.0236762949321614	0.0910416801464429	-0.0435171332959701	0.828852272713837
MD_GRO	-0.0161303005643003	0.0019004684817503	-0.000576121009994667	0.0808034854868834	0.0633409854512964	0.324174178196644	-0.591187695295499
MD_IFNa2	-0.0081188821772625	-0.0692762132123708	0.000739071675869443	0.0489993715445517	-0.0185280360737705	0.0473185949766401	0.131708120327983
MD_IFNg	-0.00724748461398054	0.0029167149132035	-0.00245549734593421	0.0123787565742961	0.0585460992199067	-0.420127440508966	-1.08785052894089
MD_IL.1a	-0.0130938785614151	0.134423890428705	0.00227709097194601	0.0167899115504043	0.0844148115690331	-0.234504115166107	-0.852894520527737
MD_IL.1b	-0.0209138646534024	0.189917955714219	0.000220311118196728	0.0261610321379201	0.178563800493781	1.34416261716284	0.523120249263335
MD_IL.1ra	0.00981432489251994	0.0967082735848545	0.000135048199566044	0.0125435031326456	0.0154436886303056	-0.927289427745377	0.894165830000752
MD_IL.2
MD_IL.3
MD_IL.4	0.0313099226521269	-0.728736111854927	-0.00489062348844301	-0.0134517476344856	-0.334734498997846	1.22444093970668	-0.0666930318643612
MD_IL.5
MD_IL.6	-0.0207887559552073	0.0285576083364801	-0.000263673999734164	0.0152987193297016	0.0533244464282673	-0.0515798381237471	1.34832714808891
MD_IL.7	-0.0114647254447589	0.0626849331809495	0.00181577593472895	0.0481981929232971	0.104215837529205	-0.320572871941115	0.397183727835
MD_IL.8	-0.00811746333007509	0.115672680376953	-0.00251926296294387	0.061214750699262	0.135393223935192	0.162016721341139	-0.361216534838902
MD_IL.9	-0.00628532974877955	-0.0446472174486331	-0.00135132449778198	-0.0313731999525937	0.00846680708719454	0.0321128179495568	-1.84495958208404
MD_IL.10	0.00364439166557283	0.0234408921974571	-0.00129639666807157	0.0453625735854907	0.102222527780746	-0.212532799729383	-0.52141331683738
MD_IL.12.p40	-0.00718840213119268	-0.0267166159084779	0.00178012641124953	-0.00224217384309401	0.0779550548447705	-0.429323431301626	-0.924439763769232
MD_IL.12.p70	-0.00509914304027047	-0.000909285568005134	-0.000481069257479446	0.0122874658819722	0.0748673796128898	0.0794969970435871	-0.893476590622113
MD_IL.13	-0.00678447963960439	-0.0401962337852706	-0.0022231485671187	-0.00702497404704514	-0.0228464311944899	1.01428383173081	0.176653235687365
MD_IL.15	7.69522258133765e-05	-0.0604709683994299	-0.000101519643394572	0.0144436281805838	0.130015412491801	0.124226386624709	-0.364818424881459
MD_IL.17	-0.00332316714934322	-0.0414119353273935	3.85030633472066e-05	0.0240371037081062	0.0115025181659024	-0.314012612293725	-1.6246612051948
MD_IP.10	-0.0114662571250511	0.375128297309034	0.00217631701844375	-0.0151862959957396	-0.248591574060548	-0.132795054287561	-0.353676780009199
MD_MCP.1	0.000958697669820925	-0.0805118896544519	-0.00042296688151537	0.00832764613234114	0.0497413418427805	0.169398887824743	0.0387311948432596
MD_MCP.3	0.00830775683189003	0.195903099125551	0.000268647370896872	-0.0109741397611019	-0.105150471751122	-0.176766425268409	-0.350701995249544
MD_MDC	0.00370979363492719	0.00411630936378502	-8.54253982943078e-05	0.00645129536179825	-0.0041656710064934	0.349884669536964	-1.25232329344252
MD_MIP.1a	-0.00484934048955364	0.166171843224097	-0.00118686741259586	0.0459805021801915	0.0895277179498952	-0.346065978805021	-0.0566192995807037
MD_MIP.1b	-0.00698647998692355	0.204955366771586	-0.000754260004698091	0.0387408720816969	0.139868628331779	-0.652167642432227	0.489502168015539
MD_PDGF.AA	-0.00739105684815247	-0.0338219251098788	0.00231590331067926	-0.022155149954271	0.0230679527626944	0.213319470240968	0.34547306777453
MD_PDGF.ABBB	0.00278225652870406	-0.00465181881503069	-0.000912935774262952	0.0947102260824469	-0.0318610871514913	-1.24350275438084	0.810936493085213
MD_RANTES	-0.025477007340806	-0.225705275251006	-0.0033919453828361	0.0628295414196424	0.043278105692981	-0.600871177560467	-0.225120345782377
MD_sCD40L	-0.0147139502480089	0.103507990270747	0.000873377856246235	0.0123610264010437	0.0487171815035573	-0.100751329993887	-0.852847219762303
MD_sIL.2Ra
MD_TGFa
MD_TNFa	-0.00169772548028697	-0.140705928401912	0.000192863345975044	0.056514825227438	0.125991530315334	-0.37629757963239	0.298240206865503
MD_TNFb	0.000311454435193124	0.0937139482885517	-0.00299492682200221	0.0512113456594798	-0.175575396143573	0.0131310573642203	-0.191737576946862
MD_VEGF	-0.00906668599737952	-0.120894476072724	-6.14132546251758e-06	0.0461653355102684	0.0621312428711848	-0.391084241221494	-0.313660995647524
Largest cytokine	MD_IL.4	MD_IP.10	MD_EGF	MD_PDGF.ABBB	MD_IL.1b	MD_IL.1b	MD_IL.6
Coefficient	0.0313099226521269	0.375128297309034	0.00286189599402224	0.0947102260824469	0.178563800493781	1.34416261716284	1.34832714808891
Maximum infection equivalent	42.9308827139991	3.58320773667339	469.675564720189	14.1923704837609	7.52763221574497	1	0.996911334959049
MD_IL.1b infection equivalent	-64.2713644483765	7.07759628155161	6101.20191919939	51.3803358398271	7.52763221574497	1	2.56950981931155
Smallest cytokine	MD_G.CSF	MD_IL.4	MD_IL.4	MD_IL.9	MD_IL.4	MD_PDGF.ABBB	MD_EGF
Coefficient	-0.0266359487895871	-0.728736111854927	-0.00489062348844301	-0.0313731999525937	-0.334734498997846	-1.24350275438084	-2.51359846700855
Infection equivalent	46.6851308434324	1.70638278267235	254.262622612301	39.6358279123529	3.71489272275112	1	0.494710181718379
MD_PDGF.ABBB infection equivalent	-446.940367127127	267.315388630981	1362.09226260716	-13.1295511141358	39.028886505608	1	-1.53341570515581

## Sheet: Fig 3A - p-values
Cytokine	Time	A_cytokine	CRP	WCC	Temp	Infection	rhIl1ra
MD_EGF	0.690805721617042	0.0164968371352269	0.154550227915355	0.613446497324502	0.101609062597252	0.733223971278443	0.0117160888209449
MD_Eotaxin	0.453611790230896	0.201088433094074	0.70542635912373	0.000672133535631447	0.107089219048612	0.846279444618725	0.912552648516109
MD_FGF.2	0.0158416677017121	0.00997827436504439	0.820622984995016	0.000456583439634617	0.382250320358259	0.297045051346288	0.899185528152174
MD_FLT.3.ligand	0.631401673332174	0.520827742914174	0.332012307035081	0.536046146329901	0.63889254384919	0.318495043035339	0.292276805037054
MD_Fractalkine	0.00410643684887679	0.243556025281991	0.533453399236028	0.230584950511234	0.0732540335388998	0.398735671140617	0.177192356552924
MD_G.CSF	3.91641263863818e-09	0.000583340505424301	0.0232645206025552	0.222965607205405	0.503051111370695	0.034248782149836	0.279006103863403
MD_GM.CSF	0.0513370161834893	0.609109376857377	0.924335417236596	0.0350468743732832	0.0954091219519854	0.806814683528779	0.0984105181742196
MD_GRO	0.000326745428293695	0.839078785353308	0.547542542255903	2.5509059989548e-05	0.625011935606693	0.240187357348761	0.212015139311687
MD_IFNa2	0.00173025911405933	0.967340172709934	0.225305676177665	0.048346135990913	0.826816917186113	0.847325440310038	0.797229762570668
MD_IFNg	0.255525869708711	0.995112501044222	0.0742315915247911	0.303217967927812	0.568575006963496	0.187408912131883	0.0355932161626449
MD_IL.1a	0.0266471483523978	0.0710406521377844	0.0250712087496252	0.298135357774854	0.848031760091468	0.331854266338996	0.126708420462851
MD_IL.1b	0.171704491232884	0.13098109679081	0.953119946504864	0.452496936240219	0.734572051140854	0.0466533370766007	0.593331808412668
MD_IL.1ra	0.0377915666328223	0.0595487255905698	0.743731668944864	0.754590199877221	0.459970464192881	0.00762824670988915	0.210118712148367
MD_IL.2
MD_IL.3
MD_IL.4	0.294136547283512	0.17430609387341	0.956033352373387	0.551467123449564	0.414468629581261	0.533297975243364	0.959594174551803
MD_IL.5
MD_IL.6	2.56838994516784e-12	0.593344315443065	0.870568977951651	0.251242340608341	0.330536382506639	0.791745612276424	0.149781927018994
MD_IL.7	0.0917305078225477	0.626218080280953	0.177263986219482	0.0867227109771667	0.263843580977398	0.353694318677463	0.535327428362782
MD_IL.8	0.159090730052207	0.597794223830105	0.135171816790711	0.00328882010406262	0.25423006776535	0.625362829011059	0.510000231325738
MD_IL.9	0.51012177276827	0.844352449198969	0.763110184481452	0.989891588639343	0.494284097140967	0.683355051132166	0.0443010918591257
MD_IL.10	0.40479242725895	0.794107923165721	0.292719180382832	0.00715573436468042	0.259929863634443	0.443110465298693	0.147086348027098
MD_IL.12.p40	0.247748046929738	0.785231331827531	0.702530385048547	0.839105150012285	0.532856104397097	0.299966238621764	0.213572091106166
MD_IL.12.p70	0.293394441052478	0.879348885989459	0.722809102391536	0.185608507882676	0.246716207635854	0.652583985893363	0.0507542701211661
MD_IL.13	0.0387792510454061	0.548842159025254	0.256389339869548	0.891841665586375	0.423005405752004	0.00107420300716554	0.690130969173147
MD_IL.15	0.638019680259345	0.788228283127795	0.849697107418282	0.304679879943735	0.152252856656469	0.602229673574329	0.661717433580298
MD_IL.17	0.496668217075511	0.58880657491894	0.816847683182357	0.450079516039486	0.812378170807294	0.39880372118624	0.319046996943852
MD_IP.10	0.04086098647287	4.88580685777951e-05	0.108616157672664	0.279039947366128	0.0201695538386281	0.684640110610319	0.552676455867324
MD_MCP.1	0.494508541890868	0.303852294403274	0.827777213531316	0.465696989012039	0.52747755115731	0.461899086271079	0.922314772484287
MD_MCP.3	0.0229268328295638	0.128641205223345	0.867879683422628	0.368127154785774	0.23525374426861	0.457810444378559	0.479478363917008
MD_MDC	0.221172003392396	0.869931080968553	0.716888283954824	0.742191433876857	0.664534299454154	0.0439103689366367	0.0287258729201924
MD_MIP.1a	0.0503138533517535	0.783759705982074	0.36095058002431	0.017393166201374	0.229223381809208	0.193954555326303	0.904538756461381
MD_MIP.1b	0.0456142818327603	0.747007563400675	0.551118497619789	0.0776309648152782	0.0996794090538613	0.0424431569176089	0.339293341204994
MD_PDGF.AA	0.164471277933084	0.387657614995108	0.0362246786301637	0.2446978002505	0.833925762227187	0.428174725733853	0.578763200519858
MD_PDGF.ABBB	0.925103020062521	0.739906215310387	0.676903987927341	0.0420146690551911	0.897206805534832	0.00906786051403474	0.0777950712341886
MD_RANTES	0.000228299679326582	0.137208947460775	0.0774323256863363	0.0586349052202377	0.630787203202813	0.187267642719326	0.693915249382847
MD_sCD40L	0.00259981626394157	0.413636368903566	0.624723151717022	0.491960912272522	0.787382124590732	0.745784759538819	0.186726610460207
MD_sIL.2Ra
MD_TGFa
MD_TNFa	0.440838742942563	0.319273690014401	0.534033231003061	0.0314446543610392	0.247922364133262	0.305650339004681	0.645709766209132
MD_TNFb	0.349888351368825	0.502027497332536	0.015541279634645	0.159830057106185	0.128265797724875	0.926946209224132	0.615050226902271
MD_VEGF	0.0010997307809979	0.199026658298041	0.810485617856601	0.0356683069528373	0.491473618643627	0.165922988996354	0.557969361946927

## Sheet: Fig 3B - coefficients
Cytokine	Time	MD_cytokine	CRP	WCC	Temp	Infection	rhIl1ra
A_EGF
A_Eotaxin	2.68079441283493e-06	0.0835019029907226	-0.000178414486264462	-0.00369207775350616	-0.0633325938906953	-0.0711247812288192	0.0273352739134428
A_FGF.2	0.000302396236794472	-0.0549351322981592	-0.000688397658269616	0.0149672740915599	-0.127395520277599	0.0311421220245914	0.329265970574351
A_FLT.3.ligand	0.000251706506894541	0.00345133172489065	0.00430851660098783	-0.104648828808335	-0.0515104026667793	0.302425056173246	0.639500029015919
A_Fractalkine	-0.000262901272064302	0.0950135409633509	0.00143256456842767	-0.0171175129215642	-0.0400837559077566	0.122845652378167	0.0638954199518473
A_G.CSF	-0.0106817419063575	0.13802199108814	0.00236185144449242	0.0206838992631547	0.104844166973363	0.793412558069863	-0.203326021073186
A_GM.CSF	-0.00250066362259576	0.0765426324909778	0.00106899253669453	0.0151935032808631	-0.0550635125886573	0.621864972163933	0.0169730974064048
A_GRO	-0.000563912162959776	-0.00254625803391301	-0.000416982307821818	-0.00844684660557241	0.0126306903083927	0.16377837648079	-0.548994229026262
A_IFNa2	0.00185939239330941	-0.0257308245104193	0.000119854559004734	0.0471712528283815	0.00253544703416233	-0.178195369283229	0.593018186352054
A_IFNg	-0.00474449693632551	0.0675471828417797	0.00180744972914346	0.0110331951281517	-0.055932320202087	0.415261993529537	-0.550326945720425
A_IL.1a	0.0081579756698115	0.00186705386248714	0.00479188959046233	-0.0527716223921936	-0.1977822768673	0.721934162324327	1.0930717118166
A_IL.1b
A_IL.1ra	0.0105683549728017	0.303790861006233	0.0054597445872897	-0.0513008427777733	0.0604397423669747	1.66705476042693	4.68077770992372
A_IL.2	-0.00686235028382921	-0.497256031089334	0.00206498056159259	0.00445435594043653	0.229826777357361	-0.467039146079947	0.0263990802424446
A_IL.3
A_IL.4	0.0211935633835293	-0.454739866871563	-0.012535325149792	-0.0795246466884096	-0.521880982831045	1.61446179890955	-0.855684765904168
A_IL.5	-0.00754833126647144	-0.284494515199977	0.001437110609138	-0.0579370964384024	0.151882761171625	-0.226414324501343	0.301690532562363
A_IL.6	-0.0173506399003175	0.0167212293817571	0.00341842249267061	-0.0132098326495775	0.00802425584835486	1.1011676610037	-0.30505356447613
A_IL.7	0.00335013299270942	0.0640959805638023	0.00144358833075421	-0.0272850975945894	0.00227249866656554	0.45858392718634	0.860467051335842
A_IL.8	-0.00303907898439348	0.0498490118118296	0.000240814010951553	-0.0136495707634101	-0.098569425097302	0.743259316533322	-0.03711296407434
A_IL.9
A_IL.10	-0.0101726533422097	0.0966434150917339	0.00251151931757612	-0.032985415249056	-0.0499576961353339	1.12693624126853	-0.305974649265491
A_IL.12.p40	-0.0082259627101015	-0.0275385778742177	0.000369571561522785	0.00762818290199905	0.0613256590685301	0.234129763613579	0.0726469706485631
A_IL.12.p70	-0.0053229947434951	0.0569907283440454	0.000216933858690815	-0.0512216478557364	0.0713516406562938	-0.0170659632008022	-0.694430960068462
A_IL.13	-0.0115942291768024	-0.473633006514841	-0.00337903372392953	-0.0985930225847442	0.223760117678071	0.566328606315139	0.419452363328557
A_IL.15	-0.00401078404982693	0.026945739285331	0.00035324045843209	0.00840689121967686	0.0758998667133354	0.40458395281151	0.297258605447034
A_IL.17
A_IP.10	0.00437224406305962	0.129794722072607	0.00369330412833635	-0.0364030842607953	0.0275919229415022	0.41356421819434	0.390318853907557
A_MCP.1	-0.00728298549559199	-0.0177463756114672	0.000968677635402453	-0.0220001921003091	-0.0565764127282244	0.0540510481198331	-0.352621755507558
A_MCP.3	-0.00145236300126391	0.074982742942037	-0.000737841317508071	-0.0140545288454973	0.156246356814499	0.360114643159733	-0.234161304912504
A_MDC	0.00125580929030434	0.000621705590076037	0.000707760540747532	-0.000475186179276812	0.0244256076296391	-0.0216199144364431	-0.159168836980439
A_MIP.1a	-0.00121620372191398	0.0285112732469505	0.000764992833962603	-0.0241527114020554	0.00742419734273181	0.399974056294033	-0.1064989926625
A_MIP.1b	-0.00326597253440492	0.0562268290920851	0.000530765723760962	-0.00394480891161638	-0.0907491107036105	0.292080140311747	0.0328970516085029
A_PDGF.AA	0.00739131086466449	-0.0265511645127561	-0.00149412647295738	0.0045737224383258	-0.0159844466858727	-0.192757722183278	-1.06116860237709
A_PDGF.ABBB	0.004549461958764	-0.0077554834180653	-0.00134458163813995	-0.0238919603436855	-0.0650614670158163	-0.107297073172084	-0.271311329909797
A_RANTES
A_sCD40L	-0.000165405963275964	0.0305289162236657	0.00051049822738803	-0.00110829397148394	0.0519770030907032	0.0238985573110918	-0.48238563147416
A_sIL.2Ra	0.00525236717382361	-0.0776275171708605	0.00233331680084499	-0.0119484161629554	0.0303367382558563	-0.128223257483062	0.0525379407234754
A_TGFa	0.000267253309801694	-0.138714135875241	0.000495426052116089	-0.00327657776860374	0.00643980918141598	0.0507155583772869	0.848247958256008
A_TNFa	-0.00185135811595032	-0.0379483102138515	0.000493686549809055	0.00378305384011611	-0.0488064950736847	0.358693506573593	-0.259618767501248
A_TNFb	-0.0236741868962769	0.0186682433918111	-0.000166992667765902	-0.0435740532546008	0.271938252305034	0.860312818864338	-0.56170890461916
A_VEGF	-0.00413140308058785	-0.0502008005946067	-0.000383202214679898	-0.00328700022382079	-0.0753055153880764	0.00542632090752437	-0.139068967109251
Largest cytokine	A_IL.4	A_IL.1ra	A_IL.1ra	A_IFNa2	A_TNFb	A_IL.1ra	A_IL.1ra
Coefficient	0.0211935633835293	0.303790861006233	0.0054597445872897	0.0471712528283815	0.271938252305034	1.66705476042693	4.68077770992372
Maximum infection equivalent	78.6585403435504	5.48750793524604	305.335667955574	35.340480917308	6.13026945012865	1	0.35614909823481
A_IL.1ra infection equivalent	157.740231541919	5.48750793524604	305.335667955574	-32.4956603081227	27.5820957393398	1	0.35614909823481
Smallest cytokine	A_TNFb	A_IL.2	A_IL.4	A_FLT.3.ligand	A_IL.4	A_IL.2	A_PDGF.AA
Coefficient	-0.0236741868962769	-0.497256031089334	-0.012535325149792	-0.104648828808335	-0.521880982831045	-0.467039146079947	-1.06116860237709
Infection equivalent	19.7277798019494	0.93923274305353	37.2578405824358	4.46291804120742	0.894915050451545	1	0.440117757945108
A_IL.2 infection equivalent	68.0581909641805	0.93923274305353	-226.171207015987	-104.849983325351	-2.03213546937458	1	-17.691493104712

## Sheet: Fig 3B - p-values
Cytokine	Time	MD_cytokine	CRP	WCC	Temp	Infection	rhIl1ra
A_EGF
A_Eotaxin	0.272556182323192	0.135763873670141	0.451342416041568	0.385525043142959	0.0556907670165343	0.45913459112156	0.892094817164914
A_FGF.2	0.943642285150346	0.0704599252692053	0.372428713463743	0.611036756113879	0.0202836284824135	0.8605742661939	0.245076917980263
A_FLT.3.ligand	0.400550177455628	0.515894367961522	0.436263015424777	0.134456060321859	0.762700590850091	0.534251130918062	0.359880994609559
A_Fractalkine	0.851494751770708	0.285080146098803	0.162902412089863	0.27845203834	0.543829642151799	0.590402977049007	0.871282008249258
A_G.CSF	0.0953934026803764	0.00284139505214354	0.0396756988644523	0.248696246834741	0.635052525570508	0.0220842959310414	0.67529954330664
A_GM.CSF	0.692082040101515	0.433791134575116	0.0542592436991112	0.473393989205884	0.243914307097032	0.00940480726282589	0.970460249438449
A_GRO	0.897355958412628	0.92204145549826	0.733079264486149	0.464028831998887	0.863978548910852	0.190239858874155	0.00882098816671906
A_IFNa2	0.500116760561732	0.732443361757178	0.350792461104703	0.00220886194579251	0.638195317393266	0.261765496376408	0.154475146438559
A_IFNg	0.0165671736858046	0.595569676151888	0.00658467203420854	0.416645301997663	0.0590709436380835	0.0159379070014523	0.0967349630648663
A_IL.1a	0.167604613397418	0.250731804013534	0.000145532930701631	0.00440325583210543	0.22466227066458	0.00858063189045466	0.0186877444541211
A_IL.1b
A_IL.1ra	0.0519301857280664	2.79194001251426e-10	0.00282067938846975	0.188479325966116	0.0148689642546392	5.216665985186e-05	2.57660681679539e-09
A_IL.2	0.53682242280347	0.000512969136714059	0.536913857250281	0.993897692089653	0.120838156715188	0.379855333345752	0.954111275529001
A_IL.3
A_IL.4	0.0762920944466323	0.114244088865152	0.644146104900418	0.622622598100551	0.0959758157304087	0.154645925263255	0.348274955405226
A_IL.5	0.484429063956934	0.031430750313586	0.983510127813335	0.187746441708205	0.363091143853791	0.609622982238601	0.696393827612216
A_IL.6	0.0124123939409585	0.795064410780009	0.00141781994220203	0.717988002755547	0.537061251356024	0.000468735844670443	0.501099346504059
A_IL.7	0.221082109104643	0.607607159207355	0.314302210048511	0.411384309176867	0.923180195709582	0.18874641447231	0.162724488499588
A_IL.8	0.556641504676879	0.443927360595476	0.264810691371597	0.177790290640348	0.0193938573874577	8.82066298562023e-05	0.909652434127432
A_IL.9
A_IL.10	0.358500384134837	0.375424781243866	0.00062122437219303	0.683578080066828	0.185990642951156	1.01227949085292e-05	0.161726706448817
A_IL.12.p40	0.0600730465313453	0.675196367707639	0.603671655732569	0.635471489296112	0.563164822385973	0.433315122073111	0.879773381158449
A_IL.12.p70	0.0818263325691413	0.791566896453557	0.620239875094015	0.0319645560177224	0.647737884015738	0.999837144105212	0.124924262376208
A_IL.13	0.710593301059544	0.591723236572629	0.257572746924576	0.341184110989197	0.316231540235949	0.574620158076514	0.673060130066834
A_IL.15	0.545959043827916	0.652184382639211	0.38962247925446	0.426573845289504	0.298690175499412	0.0440407985241278	0.292404506000834
A_IL.17
A_IP.10	0.0808195597383776	3.30134257728876e-05	1.86210435912937e-05	0.0139726605719667	0.895813413394377	0.0248022495917752	0.201751138810599
A_MCP.1	0.000753643803627857	0.787668546378086	0.377286640117039	0.166373949460036	0.369714915003906	0.836534275531015	0.404879218145836
A_MCP.3	0.429639021273399	0.376324659449021	0.299673978059963	0.810364753480701	0.0298179055385805	0.0417277109412	0.354665747353048
A_MDC	0.192779639908336	0.992393780274317	0.0447163535911049	0.841146025219704	0.456380644422309	0.822560961307436	0.622243602969332
A_MIP.1a	0.947383960980693	0.908606371885806	0.159125768735326	0.0216356870009452	0.656536779471579	0.00445411580665933	0.684958215965608
A_MIP.1b	0.00798589311438369	0.344240199949691	0.167076753174918	0.408790372996309	0.0266497951365343	0.0294682721108556	0.871821943454822
A_PDGF.AA	0.0403641496295394	0.4531834407423	0.123362708670738	0.745911552544247	0.635655127178575	0.51019192415685	0.0483537386000747
A_PDGF.ABBB	0.102971521461016	0.560204585512169	0.0354994060529	0.105327670117942	0.349833023030027	0.605290017980439	0.450831670085995
A_RANTES
A_sCD40L	0.997335439748785	0.371328582937275	0.554547039173507	0.849057312742439	0.446889640516964	0.863983687858591	0.215441879914112
A_sIL.2Ra	0.213475519355812	0.153675040404867	0.0870849417804219	0.667552783068804	0.732340560874361	0.708912548332958	0.924585755487523
A_TGFa	0.500289573150582	0.189169277793631	0.545013399497555	0.698964610191815	0.896977210394456	0.895783284678483	0.067231782914464
A_TNFa	0.566708954491472	0.132299515626298	0.150993489016718	0.792944142372448	0.130595938098735	0.0258161087161727	0.328879396336682
A_TNFb	0.206601138101448	0.925629270787261	0.944307504249235	0.385623386693776	0.261187016091675	0.172721963207035	0.681549742412086
A_VEGF	0.0799438393700111	0.345408669262542	0.637672480051677	0.729572123794209	0.291903762159065	0.97336921156491	0.708333870227101

## Sheet: Additional 5A - coefficients
Cytokine	Female.sex	Age	GCSm	ISS	Stockholm.CT.Score
MD_EGF	-0.0387903879126157	0.0189106269501194	-0.651021286217085	-0.0548187404152657	-0.616501707205834
MD_Eotaxin	0.690685362946021	0.0185360092559507	0.0330178811168918	-0.0170647898074509	-0.177154527727445
MD_FGF.2	1.37054812990677	0.000296060358266308	0.102894377027886	-0.00766735172092434	-0.436131442436575
MD_FLT.3.ligand	1.4203282895531	0.00198620527142872	-0.0262389668561387	0.000700629498507107	-0.261274704549893
MD_Fractalkine	1.3074894864829	-0.00254244524361176	0.0796864596320236	0.00633493857098121	-0.103439040419216
MD_G.CSF	0.77745717064357	0.0198993954975234	-0.2683518464681	-0.015660379854373	-0.328677452217574
MD_GM.CSF	0.77309171571472	-0.00936830275441001	-0.0158696957298683	0.0113934443982889	0.124863012118857
MD_GRO	0.844520320546372	0.0100159899418496	-0.169078499443335	-0.0112581978713658	-0.210071937339628
MD_IFNa2	0.849052644876764	-0.00501179514772282	-0.124076888952941	0.00116392861915259	-0.148618702651737
MD_IFNg	0.371706803250483	0.0155280778671024	0.107562011621513	-0.0596271300488396	-0.639185100478896
MD_IL.1a	0.881345414969297	0.0149358657406693	0.0597708163034158	-0.0141173560104648	-0.202570140873739
MD_IL.1b	0.313478570798284	0.0221929260985959	-0.114456346552415	0.0091831200450798	-0.216429662322911
MD_IL.1ra	0.836516327054879	-0.0135033601587017	0.13981896276532	0.0319105169889283	0.0721324432705267
MD_IL.2	-0.0640547934719911	0.0247770285372383	-0.335419308334528	-0.0410843805095558	-0.513830601040243
MD_IL.3	0.42694926578765	-0.0621358274956676	-0.366473757000375	0.000861156957158576	0.484479467422862
MD_IL.4	-0.0336543301061216	0.0272023391123899	-0.396561274872131	-0.0253590757993124	-0.199157649981037
MD_IL.5	3.00540137169546	-0.0202624890822033	-0.214703521079518	0.101128403671163	1.14036437330562
MD_IL.6	1.41999014587323	0.00665957275794804	-0.233041036914613	0.00939220535294481	-0.22501236697077
MD_IL.7	0.798450895232504	-0.0127895950407447	0.0919333620236129	0.00277488111877732	-0.0440567604844151
MD_IL.8	0.982908589333437	0.0249398777845556	-0.154051952146005	-0.0469918913634348	-0.567542065246351
MD_IL.9	-0.302848272280409	0.00313149549737112	-0.588772956933683	-0.0532275368923413	-0.228644893418737
MD_IL.10	0.436529435119985	0.0155456192473868	-0.103611397044761	-0.0171481207381862	-0.46165091970408
MD_IL.12.p40	1.60922176046096	0.03253878057767	0.0533888665931916	-0.012617694778682	-0.659126906957433
MD_IL.12.p70	0.935433354671792	0.0414061986235324	0.113418747897701	0.0180159763824449	-0.132111669898886
MD_IL.13	-0.0885680172163939	0.00764464399178339	-0.168376268889588	-0.0211809306581886	-0.135327888807067
MD_IL.15	1.68660674238074	0.00871645992695307	0.375439222145072	0.0246899963572775	-0.258329685230393
MD_IL.17	2.66068872311173	0.0211414876523006	0.235814138989185	0.0224238836334802	-0.614500702883176
MD_IP.10	1.1004895050784	0.0177473474904397	-0.0847337814085493	-0.0477636766625936	-0.243353115789064
MD_MCP.1	0.563486916348252	0.00831214596106181	0.0173411888993206	-0.0315931457414674	-0.217613078385844
MD_MCP.3	0.853715491627872	0.0135364171806803	0.0210614777967517	-0.0320697575732512	-0.334866216922781
MD_MDC	1.17677117878661	0.0276599058893485	0.0161820566566666	-0.0116881215932685	-0.51673419421031
MD_MIP.1a	0.534188270768425	0.00309494605301859	-0.201588587865806	-0.00978616089780041	-0.0656441836653158
MD_MIP.1b	0.71895942580169	0.000910416309954027	-0.121545200168298	-0.00497482955379907	0.0917180622270805
MD_PDGF.AA	0.424327807100787	-0.0135033860439206	-0.210322705198984	-0.00720722899205922	0.0427818601441557
MD_PDGF.ABBB	0.811019964675735	0.00131507191278838	0.0175062937149864	0.00454031335550069	0.139603825400191
MD_RANTES	-0.171899487656353	-0.0027890286536188	-0.163387588680229	-0.0269266274470929	-0.104725861516136
MD_sCD40L	1.38177758518751	0.0272593534560609	-0.040414506699539	-0.0160468515001351	-0.654929617361075
MD_sIL.2Ra	-0.0282905511662166	0.0187658716068149	-0.377993541617767	-0.067574385836386	-1.02684855363015
MD_TGFa	1.40991288604236	0.0066918941213201	0.164784502486721	0.02617332150849	0.069158533237269
MD_TNFa	0.383328856223213	-0.0119546682408775	-0.365540798991724	-0.0264114031307404	0.207581599958157
MD_TNFb	0.216553544561278	0.0117540018153607	-0.0922783016175631	-0.0308268226388246	-0.331058533635537
MD_VEGF	0.755375685120945	0.0127435398142278	-0.183063149572728	-0.0145751993164887	-0.133363891198208
Largest cytokine	MD_IL.5	MD_IL.12.p70	MD_IL.15	MD_IL.5	MD_IL.5
Coefficient	3.00540137169546	0.0414061986235324	0.375439222145072	0.101128403671163	1.14036437330562
Female sex equivalent	1	72.5833684714877	8.00502769669109	29.7186671854136	2.63547462727512
MD_IL.5 female sex equivalent	1	-148.32340486417	-13.9979137583979	29.7186671854136	2.63547462727512
Smallest cytokine	MD_IL.9	MD_IL.3	MD_EGF	MD_sIL.2Ra	MD_sIL.2Ra
Coefficient	-0.302848272280409	-0.0621358274956676	-0.651021286217085	-0.067574385836386	-1.02684855363015
Female sex equivalent	1	4.87397182087137	0.465189508687467	4.48170217948673	0.294929832846108
MD_IL.9 female sex equivalent	1	-96.7104287822379	0.514371913169443	5.68969165139002	1.32453547399275

## Sheet: Additional 5A - p-values
Cytokine	Sex_female	Age	GCS_m	ISS	Stockholm_CT
MD_EGF	0.190290228980515	0.909538306807706	0.0869732102380579	0.415841482541188	0.258665500592831
MD_Eotaxin	0.0801343031340914	0.314676433508365	0.580310580275644	0.622469039115049	0.442340399802779
MD_FGF.2	0.0490831878718747	0.730696341736996	0.594993866080526	0.953603109616453	0.250670461871036
MD_FLT.3.ligand	0.0534020318855557	0.846150685228266	0.91323136546284	0.82400534381396	0.501598676320553
MD_Fractalkine	0.0535802194005395	0.823871831310527	0.716150951729613	0.778751441665261	0.754954132639856
MD_G.CSF	0.167483289696725	0.702738392837613	0.330464838910598	0.89950941002022	0.430709082926798
MD_GM.CSF	0.181583872711368	0.729879465206647	0.812674466329667	0.814781557683942	0.690367621793825
MD_GRO	0.041119576485233	0.8261314647856	0.342479178996871	0.861220467435311	0.430305568550527
MD_IFNa2	0.0571290824783117	0.572420953336212	0.39697143728431	0.831250209889325	0.570594605125477
MD_IFNg	0.0335004019408346	0.56245551740581	0.046200177868999	0.0441255996704235	0.0098263648592527
MD_IL.1a	0.0810689220689484	0.529719635992699	0.558642772986554	0.778456051051959	0.463179303575042
MD_IL.1b	0.433077900959855	0.491081856413317	0.486007520558436	0.666760714975042	0.516491103340366
MD_IL.1ra	0.546229451471977	0.708365002280992	0.804356829175744	0.574766793113857	0.888119595123484
MD_IL.2	0.15112012073908	0.899193727649671	0.0155060886015099	0.569185792917518	0.0223703290900865
MD_IL.3	0.402826241182542	0.0903125334702657	0.292008444997698	0.915567258390636	0.401181818813814
MD_IL.4	0.257633358655372	0.595776320814093	0.0866050569618408	0.479011277363571	0.515653269772552
MD_IL.5	0.0597150744921897	0.529175656252278	0.408391389755732	0.829561768755519	0.185567328886453
MD_IL.6	0.174888480296559	0.959240880271207	0.476902754153686	0.795918822494585	0.715738275252273
MD_IL.7	0.214271923561312	0.530923774314831	0.630533610673474	0.898217494328	0.890623105873336
MD_IL.8	0.0189479879978864	0.510557961531293	0.768838819963089	0.32120156254802	0.0612682477918044
MD_IL.9	0.229594403299312	0.78752146273833	0.0157162237333348	0.0858825949312401	0.43731675585196
MD_IL.10	0.060396844079908	0.481044498340136	0.637518521371635	0.944430046526779	0.0195445325281304
MD_IL.12.p40	0.0670558530396078	0.561838336125817	0.712191770658244	0.854247694098233	0.155085463442919
MD_IL.12.p70	0.177559105918768	0.121880204163088	0.669018890374657	0.492510444466243	0.67681177085284
MD_IL.13	0.665187736555357	0.954064254483181	0.428816243292378	0.488972162695536	0.6251639271397
MD_IL.15	0.110935728865748	0.878738826189882	0.161988642153076	0.433146331983961	0.528979190080177
MD_IL.17	0.19462787339262	0.885137169785568	0.962831278004004	0.734982265128483	0.529321660375361
MD_IP.10	0.0427080020018861	0.567873603659881	0.927351676755284	0.306855122677119	0.521360092468571
MD_MCP.1	0.118833542564442	0.745863108879698	0.539241309734692	0.341847028102628	0.391459721733224
MD_MCP.3	0.0547050982012632	0.671200893583508	0.582302984620455	0.400775822678894	0.273309078117411
MD_MDC	0.050472490946496	0.445186611179962	0.940834796386686	0.999963134376327	0.145661783093628
MD_MIP.1a	0.131493111078181	0.988405630543427	0.255676320485114	0.78353000534948	0.811452221254594
MD_MIP.1b	0.113878482750911	0.909127931211082	0.519098892566846	0.804096683527789	0.764442211862143
MD_PDGF.AA	0.48824488937857	0.706635740515015	0.523967928062108	0.877594579874862	0.936874216313206
MD_PDGF.ABBB	0.0709909763648667	0.763651140098189	0.917026152546439	0.935011291043552	0.55764910219959
MD_RANTES	0.840683433818979	0.827708065268014	0.529746696103152	0.431933390201733	0.722050761859584
MD_sCD40L	0.0407683853707876	0.632785016174324	0.988181504551639	0.90726609674981	0.0814814751734771
MD_sIL.2Ra	0.114982902468095	0.964856625254523	0.167049779334136	0.197004410679853	0.00668432731170332
MD_TGFa	0.0888620030373137	0.667379592608522	0.631061890292364	0.492613686991547	0.851133430844274
MD_TNFa	0.141241067764719	0.500725949700747	0.197621291588989	0.373837131384547	0.565202696370373
MD_TNFb	0.0869677714062141	0.646870134170021	0.462831254778746	0.126859333608744	0.0618822325767934
MD_VEGF	0.0611377613902142	0.64551991496808	0.346483288093462	0.71330028832831	0.63699428958699

## Sheet: Additional 5B - coefficients
Cytokine	Female.sex	Age	GCSm	ISS	Stockholm.CT.Score
A_EGF	-0.412004053734484	-0.00809422772968081	0.114997163917993	0.0027521859707078	-0.100009459356368
A_Eotaxin	-0.560371584366713	-0.00493923131457533	-0.0283806372902099	-0.0202142086219143	-0.0670219865963851
A_FGF.2	-0.0525090150108626	-0.0196197539485964	0.168503159480802	0.0168447438523685	0.113612528886977
A_FLT.3.ligand	-0.450951553978002	-0.00649815151776422	0.0954373389911755	-0.0378528115900399	-0.0978491801082262
A_Fractalkine	0.0260718407919895	-0.0240813786955703	0.131284026656282	0.0236574606313615	0.182278398538223
A_G.CSF	-0.37325702455769	-0.0323780145231031	-0.0233791236337082	-0.0306132592716915	0.0975470057281647
A_GM.CSF	-0.0202958738128873	-0.0430463595131053	0.0776268902318307	-0.0010957176720226	0.300487630159127
A_GRO	0.14919819653069	0.00480646964995775	-0.151734072933675	-0.0042331540624745	-0.0830706100975352
A_IFNa2	0.0866414770903534	0.00462548345313526	0.262852399706559	0.00565051592023504	-0.0391912386922139
A_IFNg	0.596689542384136	-0.0163848328414754	-0.0860371915853654	-0.0091257090310055	-0.0639969097193275
A_IL.1a	0.587087600240163	-0.0377582105532954	-0.0178611610747437	0.020993854559126	0.0142378029398693
A_IL.1b	-0.944403824573449	-0.0489754360797949	-0.11845461139202	-0.0392615133249502	0.408967270732915
A_IL.1ra	1.5191473866129	-0.114471208587141	0.733969375742889	0.127691950312089	1.29145042940563
A_IL.2	0.0523060843731764	-0.027519075224115	0.145374969565912	0.0107966197241599	0.205435755057461
A_IL.3	-0.941904637120519	-0.00678792104443144	0.141416136875763	0.0397020758101489	0.646652789022916
A_IL.4	1.17616769605889	0.0404266720780125	0.0429379748171916	-0.0160875356413269	0.0489408962149228
A_IL.5	0.0210903974487519	-0.0313169151152678	0.1196189097192	0.00327462528981765	0.705922867733619
A_IL.6	-0.633681125120801	-0.018702501674016	-0.0987827362983947	-0.0334948344422827	0.0994580173102871
A_IL.7	-1.79705925009023	-0.024696410902829	0.425700529418195	-0.0258566684605316	0.408565725683798
A_IL.8	-0.599383183214129	-0.015261435927729	-0.197203298728697	-0.0280899713519329	-0.00156748454920991
A_IL.9	0.777016668719551	0.00482962424938338	-0.33428929712917	-0.0287036067018818	-0.685753611313109
A_IL.10	-0.0845464027154527	-0.0250483797350857	-0.0300492298367705	-0.00298051283068077	0.165266631039337
A_IL.12.p40	0.0387444476074359	-0.0411305401942725	-0.227619335199043	-0.0481478378976716	-0.382133759060697
A_IL.12.p70	-0.214789759197014	-0.00231791587153193	-0.0880423011335545	-0.0173399389401255	-0.00831939419549416
A_IL.13	-0.291718880368119	0.0550715220078576	0.514635586771736	-0.0459547787119484	-0.871753524865379
A_IL.15	-0.287337889494754	-0.0171672353263956	-0.114381719278746	-0.00389626126516123	0.10751535437599
A_IL.17	0.0999761185477575	-0.0514746929072172	-0.308904560680704	-0.0308894904856709	-0.125861770511078
A_IP.10	-0.283990282182535	-0.0267503202895872	0.0464719430193692	-0.0304333791898088	0.298025386212613
A_MCP.1	-0.817792022288922	-0.00644033659195536	-0.192939915924697	-0.0109456585857237	0.144120859682792
A_MCP.3	-0.200370163847433	-0.0100462470123979	-0.147167015315274	-0.0031082596040759	0.0170938665733503
A_MDC	0.104013875627478	-0.0171304163781713	-0.170909446328172	0.00432163221386583	0.0448613625763979
A_MIP.1a	0.354646054608963	-0.010852008526916	-0.0399154828731805	0.00736490835451944	-0.00449353605928422
A_MIP.1b	-0.213122633671246	-0.0108382422804663	-0.0561073108229985	-0.00238481269876561	0.0734670182902072
A_PDGF.AA	0.185728152058653	0.0424439564439867	0.197984012810365	-0.0339744834996098	-0.370951168942952
A_PDGF.ABBB	-0.0801978337093361	0.0157553973030817	0.118859568655702	-0.00570354135819931	-0.027970777796848
A_RANTES	0.0913005414081694	-0.0022007988660717	0.17528210516794	0.000987201326182678	0.0466041938316368
A_sCD40L	0.376810615274171	-0.00696220922335006	-0.00851457141483303	0.0336588707908512	-0.0928276453612745
A_sIL.2Ra	-0.534244923620256	-0.0116525701505685	-0.0319649005269839	-0.036103315109492	-0.442616673338305
A_TGFa	-0.497091978875546	-0.036853173356104	0.261672427639629	0.0154450036318333	0.530985080495852
A_TNFa	-0.313540260530306	-0.0102519163240119	0.0511263245184229	-0.00821377720320014	0.0557358867139482
A_TNFb	-0.879938909697234	-0.020564881646054	0.707056039707447	0.0244134429951169	0.819304484415046
A_VEGF	-0.0331916021449695	0.0020382055075934	-0.191109707593725	-0.0284789132987778	-0.340776658003206
Largest cytokine	A_IL.1ra	A_IL.13	A_IL.1ra	A_IL.1ra	A_IL.1ra
Coefficient	1.5191473866129	0.0550715220078576	0.733969375742889	0.127691950312089	1.29145042940563
Female sex equivalent	1	27.5849900497783	2.06976944382086	11.8969706618153	1.17631103139751
A_IL.1ra female sex equivalent	1	-13.270999803033	2.06976944382086	11.8969706618153	1.17631103139751
Smallest cytokine	A_IL.7	A_IL.1ra	A_IL.9	A_IL.12.p40	A_IL.13
Coefficient	-1.79705925009023	-0.114471208587141	-0.33428929712917	-0.0481478378976716	-0.871753524865379
Female sex equivalent	1	15.6987881255942	5.3757606525938	37.3237787729848	2.06143043742523
A_IL.7 female sex equivalent	1	72.7660086787903	-4.22141652618161	69.5008041284714	-4.39845816014687

## Sheet: Additional 5B - p-values
Cytokine	Sex_female	Age	GCS_m	ISS	Stockholm_CT
A_EGF	0.034920236941407	0.291334894854752	0.177842303323278	0.683976354696487	0.466490736220636
A_Eotaxin	0.0178907709857083	0.395237274696379	0.770076423097785	0.0711027153061554	0.470927043481244
A_FGF.2	0.2536709994089	0.0761691737138808	0.0904751737687666	0.328423920519994	0.390473201850207
A_FLT.3.ligand	0.986012692868795	0.917450120682622	0.275744930558084	0.211505878663091	0.774650249941028
A_Fractalkine	0.602868588083066	0.153233742682526	0.492794103879189	0.392228973091794	0.374414780702449
A_G.CSF	0.780690286727231	0.105101574022066	0.770939817829387	0.192997895889003	0.689510585708882
A_GM.CSF	0.952063461823608	0.0361927311004661	0.562919541249733	0.662785708069798	0.198227106147969
A_GRO	0.20272956369629	0.849767607886289	0.0550721114283695	0.894573418674042	0.500362278516751
A_IFNa2	0.726562944364526	0.544667831204673	0.0389512843210403	0.740074394626853	0.844408378731634
A_IFNg	0.0976761255674095	0.268684903187683	0.626117616093729	0.77092589775058	0.788871079274935
A_IL.1a	0.115174945762997	0.00868963942288503	0.593659256950003	0.264999472557146	0.941629915849455
A_IL.1b	0.619739778751431	0.246919659653843	0.860831594353403	0.221581064867916	0.31111781951616
A_IL.1ra	0.701466930556134	0.0647246692110632	0.222585077493137	0.195955573843982	0.0611421543151449
A_IL.2	0.811637144499686	0.0635472619915699	0.190798327175487	0.768476905162177	0.22197069940895
A_IL.3	0.0238218982291287	0.249579668470278	0.268421306779136	0.315005925196171	0.106362713128242
A_IL.4	0.144829227112888	0.105288772097012	0.505441193215653	0.767324440211885	0.895916757471474
A_IL.5	0.984222012938201	0.523791143515586	0.516322661372778	0.768443575384564	0.0682232992389926
A_IL.6	0.472699696796647	0.378678529763855	0.833141633175846	0.158479674407186	0.682596529767227
A_IL.7	0.000516949396882849	0.0400069446852338	0.00389095136258699	0.0558608091918302	0.0440957833920177
A_IL.8	0.43710595657012	0.242330172198399	0.2023305936893	0.158283202496817	0.993287804527676
A_IL.9	0.279513407713572	0.47467253415891	0.29430488399971	0.925144180227107	0.325138307854881
A_IL.10	0.965395252252604	0.0905189397065136	0.792587825666523	0.652266083772055	0.350020020938943
A_IL.12.p40	0.161024607886637	0.00132195205450825	0.255648719910558	0.079423170017116	0.0552064679894038
A_IL.12.p70	0.951771846457988	0.920712105347381	0.763096205963927	0.58298793112136	0.977928655379368
A_IL.13	0.92512635622041	0.483598784805083	0.116303701907368	0.751760282945274	0.181938272215499
A_IL.15	0.678922614975376	0.250457202343369	0.334018929742673	0.719317478232258	0.580947294867554
A_IL.17	0.446022486516922	0.0404334960258366	0.273865499342812	0.496147644910155	0.735166192057502
A_IP.10	0.893164925193056	0.169494297649907	0.279099511336752	0.0369406285562126	0.0963074792564711
A_MCP.1	0.192372040453829	0.816598784396052	0.215975347314358	0.534756128158056	0.550842419193125
A_MCP.3	0.834046563773875	0.266858944615819	0.0865429560814496	0.797262225832705	0.905752932410724
A_MDC	0.419229611527925	0.115206948950001	0.0645745198506784	0.860810474465293	0.783157189620312
A_MIP.1a	0.218262002116621	0.265715121159423	0.532977416512533	0.644118729650175	0.977127063232613
A_MIP.1b	0.590866638726992	0.332742338817929	0.514346044158511	0.748285012556024	0.60420819696997
A_PDGF.AA	0.778150569707151	0.0836037578537729	0.127308246531065	0.47915602048859	0.238600248561792
A_PDGF.ABBB	0.598181043196981	0.145984273579354	0.171015840190573	0.774776494720544	0.865026135443665
A_RANTES	0.868824368622898	0.943172314002495	0.0956334203164509	0.981768747390986	0.788472915211249
A_sCD40L	0.775638482620622	0.527990623801938	0.631107736312263	0.22010933687784	0.742299793468998
A_sIL.2Ra	0.344278149993509	0.185835891945303	0.679376602632859	0.332616756604962	0.0631093104876653
A_TGFa	0.0471033347647768	0.0650641637627036	0.0723284369027266	0.979102559280099	0.0228918038336422
A_TNFa	0.362577879420305	0.522041479629071	0.503037957157179	0.587776868261758	0.754067407565135
A_TNFb	0.309178675084467	0.630837356292912	0.100970601636866	0.90820575119748	0.156361185104289
A_VEGF	0.580116541297143	0.69405421567334	0.353269236094168	0.465635550643554	0.165420551045475

## Sheet: Fig 4A - coefficients
Cytokine	Age	Time.(h)	Female.sex	GCSm	Stockholm.CT.Score	rhIL1ra	Infection
MD_EGF
MD_Eotaxin	0.0227356752904184	-0.00182489979271803	0.883969708042914	0.041315459878353	-0.199873404068229	0.340195776885569	-0.124014169320032
MD_FGF.2	0.0162290878747249	-0.011772127594872	1.55133961337184	0.0457351467154286	-0.63527413257787	0.427073704201149	-0.639089945389917
MD_FLT.3.ligand	0.0082201771911119	-0.00418912861839501	1.52373327027279	-0.0614783357545014	-0.522984710393801	0.810657297228194	-0.0606501607852883
MD_Fractalkine	0.00196097531477319	-0.00737564953478595	1.46525646940746	0.0899038405917277	-0.198493331003582	1.17820360390226	-0.393550149269059
MD_G.CSF	0.0302167301645337	-0.0251601521311635	0.800223890005815	-0.364376424784585	-0.586019138248806	0.8724722492872	0.948418467146177
MD_GM.CSF	0.00324018243846829	-0.0052491766298778	0.907842521679388	-0.0697757977762474	-0.116379527508523	1.08759027530555	-0.0828777107534094
MD_GRO	0.0228255667797124	-0.0151213697925097	1.01433281654919	-0.152107627160224	-0.364813054134595	-0.149577164498046	0.23596768067538
MD_IFNa2	0.00549889372883057	-0.00644115318469911	0.936855663267725	-0.198601776654499	-0.344953152054506	0.647814019375234	-0.0111098081330074
MD_IFNg	0.0228794996083069	-0.0076936049914947	0.878414797284215	0.198352728492449	-0.473305165065545	-0.429036428471019	-0.420584400673967
MD_IL.1a	0.0141451307686162	-0.00760411665135904	0.994122992676089	0.10906468513219	-0.329972736642463	0.636659830385252	0.10118932147899
MD_IL.1b	0.0507411877581675	-0.0107705964692492	0.630401763883739	-0.266299249333741	-0.740565438831329	1.09201062999097	-0.0902737727214033
MD_IL.1ra	0.0142233539068667	0.0107099262785691	1.47983603599947	-0.057539679914982	-0.526837336295735	2.26639908581041	-0.77490737467255
MD_IL.2
MD_IL.3	-0.0613797978462222	-0.00693012249537346	0.595479905943867	-0.359283360934239	0.457370052931871	0.273933328964255	-0.0114091754497118
MD_IL.4	0.0227919769372636	0.00198086280751707	0.484606282471884	-0.416787783866086	0.0984404772264523	-0.572488218272362	-0.789858411474152
MD_IL.5	-0.0232389714402793	-0.00849429248278957	2.60349708102556	-0.295242443135747	-0.760098235641992	1.883521978597	0.0812052884770904
MD_IL.6	-0.011900427595459	-0.019919049691467	1.85273068793213	-0.149256321980105	-0.165296358641541	1.90451439260871	-0.0767612320787063
MD_IL.7	0.00346811848093417	-0.0103003529068016	1.17084247306595	0.123270052152688	-0.241324566157398	0.90252143697418	-0.064867321537647
MD_IL.8	0.0186724294180278	-0.0076940968719723	1.27944463483279	-0.0184855066405144	-0.416202961483073	0.050920301402733	0.0547184323757228
MD_IL.9	-0.00653706763586146	-0.0122145375361125	-0.21038556278122	-0.314410844731532	0.17258849286725	-1.40019846498715	0.100736363611338
MD_IL.10	0.0196018088516498	0.00423431019159857	0.738392919762705	-0.0569701830521916	-0.423252224760151	0.023160044804531	-0.278061736127206
MD_IL.12.p40	0.0254191338774074	-0.00654671234182625	1.61688916195383	0.0639637523628895	-0.720030356218889	0.267349709431206	-0.183833078478956
MD_IL.12.p70	0.0598110308414619	-0.00413142566843263	-0.00493640376254778	0.0253870922462308	-0.617758267885022	-0.713451372309349	0.0392801026855305
MD_IL.13
MD_IL.15	0.0110794855261879	-0.00224351017038163	1.67676197295305	0.303859865951303	-0.207491640014105	0.0773756598352784	-0.00196958391862363
MD_IL.17
MD_IP.10	-0.0534336687310768	-0.0129591463077992	0.798892221154107	-0.0266967651638145	0.0834482342232318	-0.2283684373406	0.29938441859377
MD_MCP.1	0.0213022100397439	0.0020268593439817	0.841159136637249	0.0364258862576259	-0.266670506140266	0.314109952435206	-0.00634459902827459
MD_MCP.3	0.0179409076675925	0.00690074907272118	1.1214270673388	0.0930997931691601	-0.329267715292999	0.10067485910269	0.0537059378241848
MD_MDC	0.0242432263915124	0.0035390731168882	0.965220795062273	-0.0181019531332106	-0.337770754158162	-0.707343111742397	0.30142041499106
MD_MIP.1a	0.00902012743885893	-0.00451972847563913	0.886682170035228	-0.177637010664068	-0.141114150820343	0.379779750151517	-0.393090538211976
MD_MIP.1b	-0.00653114252602629	-0.00633944172169064	0.907973134378673	-0.109313709455685	0.0267186134487365	0.616545149942718	-0.743820143822825
MD_PDGF.AA	-0.0368723620722054	-0.00867468521057975	-0.57720268824928	0.0530316589004797	0.375570520013909	-0.143947903827914	0.367679201691391
MD_PDGF.ABBB	-0.00200722679816381	0.00375576606987014	1.35687934099803	0.0504247901856918	0.0160768933185487	0.95642465610287	-1.39609758216814
MD_RANTES	-0.0173160219611539	-0.0256164638655362	0.453215264516699	-0.161383550499468	-0.143131857967226	0.0692617486261317	-1.00390301131865
MD_sCD40L	0.000853201877897915	-0.0140634599302237	1.16167893878427	0.0766731153004009	-0.353764619717282	-0.674312594650099	-0.118718756794441
MD_sIL.2Ra	0.0203731935922786	-0.0024848880634094	0.610459518390568	-0.297572873835483	-0.66348509680446	-0.358446231366193	-0.593202678072781
MD_TGFa	0.014545111848565	-0.00650029260890054	1.16538860231781	0.185815213535655	-0.366097985589314	1.25046324294355	0.0127933472613798
MD_TNFa	-0.00717280318451248	-0.000934686182277716	0.953645906398688	-0.289886942555968	0.160821805339217	0.41838551428085	-0.520432763350752
MD_TNFb	0.011118578486836	-0.011769102807427	0.267970420475249	-0.0352948570156512	-0.102334277309101	-0.626695342380553	-0.571362259226958
MD_VEGF	0.0306766331575038	-0.00690231948329879	1.25406822724179	-0.13413686783917	-0.296748833443954	0.220496629131851	-0.496414810308185
Largest cytokine	MD_IL.12.p70	MD_IL.1ra	MD_IL.5	MD_IL.15	MD_IL.3	MD_IL.1ra	MD_G.CSF
Coefficient	0.0598110308414619	0.0107099262785691	2.60349708102556	0.303859865951303	0.457370052931871	2.26639908581041	0.948418467146177
Maximum infection equivalent	15.8569155856902	88.5550882870213	0.364286357015073	3.1212363770942	2.07363481947834	0.418469312436669	1
MD_G.CSF infection equivalent	31.387197158062	-37.6952596392079	1.1851913932978	-2.60285354000844	-1.61840869221494	1.08704714438886	1
Smallest cytokine	MD_IL.3	MD_RANTES	MD_PDGF.AA	MD_IL.4	MD_IL.5	MD_IL.9	MD_PDGF.ABBB
Coefficient	-0.0613797978462222	-0.0256164638655362	-0.57720268824928	-0.416787783866086	-0.760098235641992	-1.40019846498715	-1.39609758216814
Maximum infection equivalent	22.7452293939751	54.5000117696345	2.41873021486206	3.34966051360255	1.83673309146544	0.997071213173312	1
MD_PDGF.ABBB infection equivalent	695.535543589434	-371.721123253135	-1.02890326352914	-27.6867306145835	-86.8387663279071	-1.45970471720878	1

## Sheet: Fig 4A - p-values
Cytokine	Age	Time	Sex_female	GCS_m	Stockholm_CT	rhIL1ra	Infection
MD_EGF
MD_Eotaxin	0.335704698003761	0.356389860517216	0.0859722271889403	0.615850650100837	0.533581586401594	0.440842050459481	0.414700888202433
MD_FGF.2	0.968015376880321	0.0167157445654076	0.0651898182039463	0.809440047031429	0.141270207662052	0.555275574099672	0.0569482842307747
MD_FLT.3.ligand	0.559001643479967	0.072459908263412	0.0489076617128501	0.96785333044224	0.320703145822013	0.266210449371185	0.812238628433284
MD_Fractalkine	0.49223035172639	0.000911844196408218	0.0477401903658341	0.291100997088817	0.792908236899433	0.0572367534799973	0.0905187283124356
MD_G.CSF	0.87242157922064	8.5360163915027e-07	0.164036040440775	0.271182261867849	0.44741957370054	0.39767787226521	0.00511290079163307
MD_GM.CSF	0.574047050156048	0.0544759848592615	0.156756854979714	0.954893462244356	0.622249195266418	0.0644706945352866	0.608530324030674
MD_GRO	0.606441969604303	0.000406985255050563	0.0119474433423379	0.258830896478842	0.124366652918701	0.759259463817276	0.37005494405794
MD_IFNa2	0.612029233127191	0.0388356340036694	0.0590731614978182	0.280339261078886	0.427893713388142	0.215330380258082	0.96440950525102
MD_IFNg	0.298958817429871	0.168611619472548	0.136653187820509	0.263347184408543	0.0385788607374351	0.475613240115045	0.188065940970382
MD_IL.1a	0.961117625310281	0.0742679098942174	0.138336572273992	0.36353889060919	0.473408725306855	0.251831516394125	0.668454294527997
MD_IL.1b	0.0601895265473287	0.120076074597704	0.261857595893935	0.145122312028474	0.122563141733597	0.0649978530711239	0.797673447446338
MD_IL.1ra	0.43974146018291	0.00547467364324183	0.274785991312804	0.687411253004162	0.929781151691726	0.00739265330540018	0.00504074907331198
MD_IL.2
MD_IL.3	0.083501283139866	0.148854608085597	0.328395382738988	0.296829597944049	0.344394493599177	0.810489637285536	0.985950754940549
MD_IL.4	0.479204128877448	0.652092655705843	0.122057766718994	0.0871155405441395	0.59769564534902	0.452601739528926	0.0851967873789357
MD_IL.5	0.213998303028634	0.00549389705164205	0.0257462806080083	0.18964907388001	0.794341215222106	0.175993310931905	0.8137357731043
MD_IL.6	0.305551991628178	2.08713046845332e-11	0.0964621072214124	0.897552784485583	0.583581409692319	0.0863954248970413	0.699461185021328
MD_IL.7	0.610628418914495	0.00332184680618997	0.102667284419762	0.243202603412597	0.877322347986361	0.113247765930678	0.81383623181446
MD_IL.8	0.747725658866852	0.0733778323011178	0.0310123147952133	0.949776197934348	0.169780458429905	0.932750471184704	0.852637833764622
MD_IL.9	0.976926820728796	0.04718828004333	0.0133078756563723	0.000403019892853851	0.10698344494112	0.000873019730452951	0.63910870738295
MD_IL.10	0.356127690631022	0.279130469847537	0.0880910591175895	0.739586264462391	0.0396979369222978	0.948386171769581	0.262222418802178
MD_IL.12.p40	0.842401928769844	0.150636077626278	0.0956025866927178	0.694214950687617	0.121710925348698	0.760696810026319	0.544098120211399
MD_IL.12.p70	5.56841381024187e-05	0.391766348954888	0.824480586946614	0.171391642820654	3.40265831662023e-05	0.013644266882749	0.818574040581103
MD_IL.13
MD_IL.15	0.89431664660453	0.606668817644036	0.107329151403507	0.245319948868359	0.671063174786515	0.935683328239197	0.993757592342118
MD_IL.17
MD_IP.10	0.0530027208013026	0.0335184892239029	0.153416601099375	0.786300889650951	0.940675124841252	0.765928689284723	0.330448617870407
MD_MCP.1	0.454585962533211	0.480470502936643	0.109302599042945	0.669854926194181	0.373223669587512	0.505250715407189	0.977176791019267
MD_MCP.3	0.637813624594567	0.00648031615229994	0.0614728680525608	0.585861809388824	0.349207926876023	0.877244201938655	0.789830767655403
MD_MDC	0.356670919538278	0.228745586579198	0.0357928944570818	0.789587960682328	0.0921913632553646	0.302980799979411	0.0697983906735966
MD_MIP.1a	0.96250133201935	0.0365170239365558	0.125880901402938	0.323690626990633	0.783647842690213	0.497712766906476	0.115628009523482
MD_MIP.1b	0.549578062351921	0.043740327559549	0.15434796018534	0.663270262985182	0.491012963368758	0.325353786847035	0.0123513397473958
MD_PDGF.AA	0.32668275407584	0.062334945467035	0.485460801991477	0.984733636035945	0.403308944369124	0.898450229362169	0.137758930246023
MD_PDGF.ABBB	0.933978662883896	0.932568247032967	0.0988094514740888	0.499058870410826	0.208835072252929	0.0910125412997328	0.00135523511469815
MD_RANTES	0.37090658108452	1.55765298331945e-05	0.783461454597867	0.391207011900193	0.553481089652632	0.920990627964148	0.0207189889349049
MD_sCD40L	0.924724110607583	0.00171775729569035	0.0779711192572008	0.820871986632459	0.139251484801768	0.348516238946127	0.685716164738687
MD_sIL.2Ra	0.865223509452267	0.335151033431912	0.165972356061786	0.144796353223644	0.0628838299573367	0.641411725022144	0.12699209819977
MD_TGFa	0.714758149070198	0.00468400355474374	0.223509862463204	0.349498272480026	0.85912029237175	0.0809793004266768	0.955690517321958
MD_TNFa	0.64154084596499	0.459833063519427	0.120797108943525	0.254132688429489	0.428428229760039	0.591528168087879	0.168181722368729
MD_TNFb	0.60313900721934	0.059616544013005	0.350074943795953	0.389270469647844	0.111148257748913	0.114723659722318	0.0592476681382288
MD_VEGF	0.274670989752633	0.00029256799598798	0.0469580535886052	0.373355749276155	0.354438595792959	0.745073082866371	0.0644586669220202

[truncated: 2 more sheets: Fig 4B - coefficients, Fig 4B - p-values]
